# Supplementary material for: Systematic analysis of gene expression profiles reveals prognostic stratification and underlying mechanisms for muscle-invasive bladder cancer
Source: Cancer Cell Int. 2019 Dec 16;19:337. doi: 10.1186/s12935-019-1056-y (PMC6916460; doi:10.1186/s12935-019-1056-y)
Supplement: Supplementary file 1 — Additional file 1: Table S1. The predicted pathways that the signature genes may participate in. [file 12935_2019_1056_MOESM1_ESM.xlsx]

## Sheet: Additional Table S1
gene	ID	Description	GeneRatio	BgRatio	pvalue	p.adjust	qvalue	geneID	Count
KLK6	hsa00533	Glycosaminoglycan biosynthesis - keratan sulfate	5/81	24/10863	7.73813e-07	7.73813e-07	6.51632e-05	A8K5Z0/O60512/B2RAZ5/B3KM35/O60513	5
KLK6	hsa04530	Tight junction	10/81	240/10863	1.09086e-05	1.09086e-05	0.000346802	Q9P2M7/Q96B33/O15551/Q75L79/O95471/Q9Y624/Q6FIB4/Q13233/Q96A59/O95049	10
KLK6	hsa00601	Glycosphingolipid biosynthesis - lacto and neolacto series	5/81	41/10863	1.23548e-05	1.23548e-05	0.000346802	A8K5Z0/O60512/B2RAZ5/B3KM35/O60513	5
KLK6	hsa04670	Leukocyte transendothelial migration	6/81	173/10863	0.00180967	0.00180967	0.0380984	Q96B33/O15551/Q75L79/O95471/Q9Y624/Q6FIB4	6
KLK6	hsa04068	FoxO signaling pathway	6/81	202/10863	0.00391724	0.00391724	0.0659745	A0A024RDC7/Q16589/Q9P084/Q9Y4H2/Q13309/A0A024R069	6
KLK6	hsa04144	Endocytosis	8/81	366/10863	0.00580655	0.00580655	0.0814955	Q9H444/O43739/Q8NDX1/Q6WKZ4/Q86YS3/P02786/Q7Z3E0/A5D8V6	8
KLK6	hsa00513	Various types of N-glycan biosynthesis	3/81	52/10863	0.00678801	0.00678801	0.0816603	A8K5Z0/O60512/Q9UM21	3
KLK6	hsa04152	AMPK signaling pathway	5/81	181/10863	0.0112306	0.0112306	0.0883001	Q86V24/A0A024RAP2/P04035/Q9P084/Q9Y4H2	5
KLK6	hsa04146	Peroxisome	4/81	118/10863	0.011585	0.011585	0.0883001	A0A024RAW7/B2RBI0/Q96K12/Q9NUX8	4
KLK6	hsa04514	Cell adhesion molecules (CAMs)	6/81	261/10863	0.0131286	0.0131286	0.0883001	Q96B33/O15551/Q75L79/O95471/Q9Y624/Q6FIB4	6
TRIM56	hsa03430	Mismatch repair	5/42	33/10863	1.48039e-07	1.48039e-07	9.97317e-06	P49005/A4D105/P35244/A4D1U3/Q04837	5
TRIM56	hsa03030	DNA replication	5/42	53/10863	1.69103e-06	1.69103e-06	5.69609e-05	P49005/A4D105/P35244/A4D1U3/Q04837	5
TRIM56	hsa03440	Homologous recombination	5/42	65/10863	4.70407e-06	4.70407e-06	0.000105635	P49005/A4D105/P35244/A4D1U3/Q04837	5
TRIM56	hsa05202	Transcriptional misregulation in cancer	6/42	253/10863	0.00039042	0.00039042	0.00583869	A0A0S2Z3C9/P41212/A0A024R759/P08581/A0A087WVR4/P01106	6
TRIM56	hsa05206	MicroRNAs in cancer	6/42	258/10863	0.00043334	0.00043334	0.00583869	P29966/Q6NVI1/A0A024R759/P08581/A0A087WVR4/P01106	6
TRIM56	hsa03018	RNA degradation	4/42	105/10863	0.00069558	0.00069558	0.00781002	P62324/Q6IBC8/A4D0W0/O95777	4
TRIM56	hsa05230	Central carbon metabolism in cancer	4/42	118/10863	0.00107686	0.00107686	0.0103638	A0A024R759/P08581/A0A087WVR4/P01106	4
TRIM56	hsa03420	Nucleotide excision repair	3/42	62/10863	0.0017346	0.0017346	0.0146071	P49005/A4D105/P35244	3
TRIM56	hsa05225	Hepatocellular carcinoma	5/42	256/10863	0.00291664	0.00291664	0.0218322	P30711/A0A024R759/P08581/A0A087WVR4/P01106	5
TRIM56	hsa05166	Human T-cell leukemia virus 1 infection	6/42	385/10863	0.0033936	0.0033936	0.0228621	P15407/A0A0S2Z595/A0A087WVR4/P01106/Q00653/Q01201	6
