# Supplementary material for: Systematic analysis of gene expression profiles reveals prognostic stratification and underlying mechanisms for muscle-invasive bladder cancer
Source: Cancer Cell Int. 2019 Dec 16;19:337. doi: 10.1186/s12935-019-1056-y (PMC6916460; doi:10.1186/s12935-019-1056-y)
Supplement: Supplementary file 2 — Additional file 2: Table S2. The potential anticancer drugs for MIBC based on the literature mining. [file 12935_2019_1056_MOESM2_ESM.xlsx]

## Sheet: Sheet1
Target	Drug	PMID	Conclusion
PDGFRB	Dovitinib	27932416	Absent clinical activity suggests that patient selection by pFGFR3 IHC alone does not enrich for response to FGFR3 kinase inhibitors in urothelial carcinoma
PDGFRB	quizartinib	30081867	the safety and tolerability of quizartinib were manageable, with no unexpected adverse events (Aes)
PDGFRB	sorafenib	28911922	SGC combination was active in MIUBC, and the identified molecular features included alterations that may help personalize treatment in MIUBC with new more potent targeted agents, combined with chemotherapy.
PDGFRB	Imatinib	23302228	our findings suggest a new application for imatinib in concurrent use with radiotherapy to treat muscle-invasive bladder cancer
PDGFRB	dasatinib	26362343	These results highlight the potential utility of the neoadjuvant trial paradigm and suggest that clinical benefit of single-agent SFK inhibition in unselected patients with miUCB is unlikely
PDGFRB	sunitinib	24369536	This hints at the possibility of a new combined therapeutic approach. If confirmed in vivo, this conjugation may provide a means of new perspectives in muscle-invasive urinary bladder cancer treatment
TUBA1A	vinflunine	27306417	Given increasing recognition of mutational signatures expressed in urothelial carcinomas, several promising agents with use of VEGF-targeted therapies, HER2-directed agents and immunotherapies with PD-1/PD-L1 antibodies in various settings are discussed herein
TUBA1A	vinblastine	21502557	We conclude that CMV chemotherapy improves outcome as first-line adjunctive treatment for invasive bladder cancer.
TUBA1A	trastuzumab emtansine	25498841	these novel therapeutic targets and treatment strategies hold promise to improve the outcome of patients afflicted with this malignancy
TUBA1A	Trastuzumab	28333021	In patients with muscle-invasive UC who are not candidates for cystectomy, daily radiation combined with paclitaxel is an effective treatment strategy with a high completion rate and moderate toxicity. In patients with her2/neu-positive tumors, a group generally considered to have worse outcomes, the addition of trastuzumab appears to result in comparable efficacy and toxicity.
